# Supplementary material for: Possible adaptation measures for climate change in preventing heatstroke among older adults in Japan
Source: Front Public Health. 2023 Sep 22;11:1184963. doi: 10.3389/fpubh.2023.1184963 (PMC10556232; doi:10.3389/fpubh.2023.1184963)
Supplement: Supplementary file 1 [file Data_Sheet_1.XLSX]

## Sheet: Sheet1
	2005	2010	2011	2012	2013	2014	2015	2016	2017	2018	2019	2020
Tortal	328	1731	948	727	1077	529	970	621	635	1581	1224	1528
0	3	2	1	-	-	1	-	1	1	1	1	1
1	1	-	1	-	2	-	-	-	3	1	1	-
2	-	-	-	-	1	-	-	-	-	-	-	-
3	-	-	1	-	-	-	-	-	1	-	1	1
4	1	-	1	-	-	-	-	-	-	-	-	-
0-4	5	2	4	-	3	1	-	1	5	2	3	2
5-9	1	-	-	-	-	-	-	-	1	1	-	1
10-14	1	-	-	-	1	-	1	2	-	-	-	-
15-19	2	3	6	5	3	-	1	-	2	-	1	-
20-24	1	7	2	-	3	1	3	2	3	1	1	-
25-29	4	7	5	2	4	2	1	4	1	7	3	2
30-34	9	12	6	7	8	4	7	8	3	2	5	5
35-39	13	20	10	3	9	7	10	8	4	11	9	3
40-44	8	29	16	12	23	13	17	11	11	19	9	17
45-49	8	42	22	15	30	12	17	12	14	42	37	29
50-54	20	50	38	42	39	11	22	22	28	45	44	48
55-59	28	68	45	26	45	22	42	25	28	77	47	49
60-64	20	118	76	37	72	27	65	34	39	83	63	55
65-69	21	141	68	52	81	45	81	50	59	150	93	134
70-74	31	155	87	75	114	53	82	53	59	175	148	211
75-79	31	267	146	102	156	72	144	63	80	208	155	220
80-84	43	321	176	134	189	99	189	106	102	278	212	266
85-89	43	274	124	110	174	83	171	112	110	283	216	268
90-94	24	149	79	71	83	58	81	76	65	150	139	160
95-99	14	57	29	31	29	12	29	28	15	37	30	49
100 y.o. and older	1	8	8	3	7	6	6	4	6	7	7	8
unknown	-	1	1	-	4	1	1	-	-	3	2	1
65 y.o. and older	208	1372	717	578	833	428	783	492	496	1288	1000	1316
75 y.o. and older	186	1223	641	523	745	377	696	438	431	1131	900	1174
Percentage of heatstroke death aged 65 or older (%)	63.4	79.3	75.6	79.5	77.3	80.9	80.7	79.2	78.1	81.5	81.7	86.1
Percentage of heatstroke death aged 75 or older (%)	56.535	70.6528	67.5448	71.9395	69.1736	71.2665	71.7526	70.5314	67.874	71.537	73.5294	76.8325
The population of all ages (thousand persons)	127768	128057	127799	127515	127298	127083	127095	125020	124648	124218	126167	126146
The population of 65+ (thousand persons)	25761	29483	29753	30792	31898	32999	33869	34451	35007	35427	35885	36027
The population of 75 + (thousand persons)	11639	14193	14708	15192	15603	15917	16323	16855	17427	17918	18490	18602
Heatstroke Mortality Rate per 100k for 65+ population	0.81	4.65	2.41	1.88	2.61	1.3	2.31	1.43	1.42	3.64	2.79	3.65
Heatstroke Mortality Rate per 100k for 75+ population	1.6	8.62	4.36	3.44	4.77	2.37	4.26	2.6	2.47	6.31	4.87	6.31
